# Supplementary material for: Tranexamic acid for significant traumatic brain injury (The CRASH-3 trial): Statistical analysis plan for an international, randomised, double-blind, placebo-controlled trial
Source: Wellcome Open Res. 2018 Sep 26;3:86. Originally published 2018 Jul 20. [Version 2] doi: 10.12688/wellcomeopenres.14700.2 (PMC6081978; doi:10.12688/wellcomeopenres.14700.2)
Supplement: Supplementary file 2 [file wellcomeopenres-3-16185-s0001.tgz]

Archive with 1 entries (1 files):
- 5edb07c6-6864-4492-aeb8-3c56f7cfa3ff.docx
